# Supplementary material for: A cost-effective and universal strategy for complete prokaryotic genomic sequencing proposed by computer simulation
Source: BMC Res Notes. 2012 Jan 31;5:80. doi: 10.1186/1756-0500-5-80 (PMC3296665; doi:10.1186/1756-0500-5-80)
Supplement: Additional file 1 — Table S1. Basic information of 100 selected prokaryotic genomes. [file 1756-0500-5-80-S1.XLS]

## Sheet: Sheet1
Genbank accession number	Strain name	genome size (chromosome), bp
NC_000854	Aeropyrum_pernix_K1_uid57757	1669696
NC_001318	Borrelia_burgdorferi_B31_uid57581	910724
NC_002163	Campylobacter_jejuni_NCTC_11168_uid57587	1641481
NC_002488	Xylella_fastidiosa_9a5c_uid57849	2679306
NC_002662	Lactococcus_lactis_Il1403_uid57671	2365589
NC_002771	Mycoplasma_pulmonis_UAB_CTIP_uid61569	963879
NC_002976	Staphylococcus_epidermidis_RP62A_uid57663	2616530
NC_003030	Clostridium_acetobutylicum_ATCC_824_uid57677	3940880
NC_003923	Staphylococcus_aureus_MW2_uid57903	2820462
NC_004070	Streptococcus_pyogenes_MGAS315_uid57911	1900521
NC_004722	Bacillus_cereus_ATCC_14579_uid57975	5411809
NC_005027	Rhodopirellula_baltica_SH_1_uid61589	7145576
NC_005791	Methanococcus_maripaludis_S2_uid58035	1661137
NC_005861	Candidatus_Protochlamydia_amoebophila_UWE25_uid58079	2414465
NC_005957	Bacillus_thuringiensis_serovar_konkukian_97_27_uid58089	5237682
NC_006142	Rickettsia_typhi_Wilmington_uid58063	1111496
NC_006270	Bacillus_licheniformis_ATCC_14580_uid58097	4222597
NC_006322	Bacillus_licheniformis_ATCC_14580_uid58199	4222645
NC_006369	Legionella_pneumophila_Lens_uid58209	3345687
NC_006448	Streptococcus_thermophilus_LMG_18311_uid58219	1796846
NC_006905	Salmonella_enterica_serovar_Choleraesuis_SC_B67_uid58017	4755700
NC_007296	Streptococcus_pyogenes_MGAS6180_uid58335	1897573
NC_007332	Mycoplasma_hyopneumoniae_7448_uid58039	920079
NC_007513	Synechococcus_CC9902_uid58323	2234828
NC_007514	Chlorobium_chlorochromatii_CaD3_uid58375	2572079
NC_007516	Synechococcus_CC9605_uid58319	2510659
NC_007613	Shigella_boydii_Sb227_uid58215	4519823
NC_007643	Rhodospirillum_rubrum_ATCC_11170_uid57655	4352825
NC_007759	Syntrophus_aciditrophicus_SB_uid58539	3179300
NC_007793	Staphylococcus_aureus_USA300_FPR3757_uid58555	2872769
NC_007797	Anaplasma_phagocytophilum_HZ_uid57951	1471282
NC_007946	Escherichia_coli_UTI89_uid58541	5065741
NC_007947	Methylobacillus_flagellatus_KT_uid58049	2971517
NC_008011	Lawsonia_intracellularis_PHE_MN1_00_uid61575	1457619
NC_008086	Helicobacter_pylori_HPAG1_uid58517	1596366
NC_008358	Hyphomonas_neptunium_ATCC_15444_uid58433	3705021
NC_008435	Rhodopseudomonas_palustris_BisA53_uid58445	5505494
NC_008497	Lactobacillus_brevis_ATCC_367_uid57989	2291220
NC_008529	Lactobacillus_delbrueckii_bulgaricus_ATCC_BAA_365_uid57987	1856951
NC_008593	Clostridium_novyi_NT_uid58643	2547720
NC_008595	Mycobacterium_avium_104_uid57693	5475491
NC_008601	Francisella_novicida_U112_uid58499	1910031
NC_008786	Verminephrobacter_eiseniae_EF01_2_uid58675	5566749
NC_009077	Mycobacterium_JLS_uid58489	6048425
NC_009079	Burkholderia_mallei_NCTC_10247_uid58385	2352693
NC_009135	Methanococcus_maripaludis_C5_uid58741	1780761
NC_009138	Herminiimonas_arsenicoxydans_uid58291	3424307
NC_009253	Desulfotomaculum_reducens_MI_1_uid58277	3608104
NC_009332	Streptococcus_pyogenes_Manfredo_uid57847	1841271
NC_009637	Methanococcus_maripaludis_C7_uid58847	1772694
NC_009697	Clostridium_botulinum_A_ATCC_19397_uid58927	3863450
NC_009706	Clostridium_kluyveri_DSM_555_uid58885	3964618
NC_009712	Candidatus_Methanoregula_boonei_6A8_uid58815	2542943
NC_009802	Campylobacter_concisus_13826_uid58667	2052007
NC_009828	Thermotoga_lettingae_TMO_uid58419	2135342
NC_010002	Delftia_acidovorans_SPH_1_uid58703	6767514
NC_010520	Clostridium_botulinum_A3_Loch_Maree_uid59149	3992906
NC_010531	Polynucleobacter_necessarius_STIR1_uid58967	1560469
NC_010577	Xylella_fastidiosa_M23_uid58809	2535690
NC_010581	Beijerinckia_indica_ATCC_9039_uid59057	4170153
NC_010694	Erwinia_tasmaniensis_Et1_99_uid59029	3883467
NC_010723	Clostridium_botulinum_E3_Alaska_E43_uid59157	3659644
NC_010740	Brucella_abortus_S19_uid58873	1161449
NC_011072	Streptococcus_pneumoniae_G54_uid59167	2078953
NC_011094	Salmonella_enterica_serovar_Schwarzengrund_CVM19633_uid58915	4709075
NC_011144	Phenylobacterium_zucineum_HLK1_uid58959	3996255
NC_011753	Vibrio_splendidus_LGP32_uid59353	3299303
NC_011898	Clostridium_cellulolyticum_H10_uid58709	4068724
NC_011899	Halothermothrix_orenii_H_168_uid58585	2578146
NC_012028	Halorubrum_lacusprofundi_ATCC_49239_uid58807	525943
NC_012115	Nautilia_profundicola_AmH_uid59345	1676444
NC_012491	Brevibacillus_brevis_NBRC_100599_uid59175	6296436
NC_012580	Vibrio_cholerae_M66_2_uid59355	1046382
NC_012686	Chlamydia_trachomatis_B_Jali20_OT_uid59351	1044352
NC_012687	Chlamydia_trachomatis_B_TZ1A828_OT_uid59349	1044282
NC_012726	Sulfolobus_islandicus_M_16_4_uid58841	2586647
NC_012778	Eubacterium_eligens_ATCC_27750_uid59171	2144190
NC_012779	Edwardsiella_ictaluri_93_146_uid59403	3812315
NC_012960	Candidatus_Hodgkinia_cicadicola_Dsem_uid59311	143795
NC_013016	Neisseria_meningitidis_alpha14_uid61649	2145295
NC_013061	Pedobacter_heparinus_DSM_2366_uid59111	5167383
NC_013172	Brachybacterium_faecium_DSM_4810_uid58649	3614992
NC_013361	Escherichia_coli_O26_H11_11368_uid41021	5697240
NC_013410	Fibrobacter_succinogenes_S85_uid41169	3842635
NC_013508	Edwardsiella_tarda_EIB202_uid41819	3760463
NC_013716	Citrobacter_rodentium_ICC168_uid43089	5346659
NC_013959	Sideroxydans_lithotrophicus_ES_1_uid46801	3003656
NC_014004	Candidatus_Sulcia_muelleri_DMIN_uid47075	243933
NC_014165	Thermobispora_bispora_DSM_43833_uid48999	4189976
NC_014209	Thermoanaerobacter_mathranii_A3_uid49481	2306092
NC_014217	Starkeya_novella_DSM_506_uid48815	4765023
NC_014335	Bacillus_anthracis_CI_uid50615	5196054
NC_014374	Acidilobus_saccharovorans_345_15_uid51395	1496453
NC_014392	Caldicellulosiruptor_obsidiansis_OB47_uid51501	2532343
NC_014471	Ignisphaera_aggregans_DSM_17230_uid51875	1875953
NC_014479	Bacillus_subtilis_spizizenii_W23_uid51879	4027676
NC_014483	Paenibacillus_polymyxa_E681_uid53477	5394884
NC_014920	Haemophilus_influenzae_F3031_uid62123	1985832
NC_015160	Odoribacter_splanchnicus_DSM_20712_uid63397	4392288
NC_015474	Pyrococcus_NA2_uid66551	1861320
