# Supplementary material for: A cost-effective and universal strategy for complete prokaryotic genomic sequencing proposed by computer simulation
Source: BMC Res Notes. 2012 Jan 31;5:80. doi: 10.1186/1756-0500-5-80 (PMC3296665; doi:10.1186/1756-0500-5-80)
Supplement: Additional file 3 — Table S2. Linear regression results for 100 genomes under 400 bp read length sequencing condition between the genome quality indicators and the number of repeats in the genome/the total repeat length of the genome/the percentage of the total repeat length of the genome/the total repeat length (> 300 bp) of the genome/the percentage of the total repeat length (> 300 bp) of the genome/the total repeat length (> 700 bp) of the genome/the percentage of the total repeat length (> 700 bp) of the genome. [file 1756-0500-5-80-S3.XLS]

## Sheet: 400bp read length
6XSE+10XPE,400bp	# of repeats		Repeat length		% of repeats length		Repeat length(>300)		% of large repeats length(>300bp)		Repeat length(>700)		% of large repeats length(>700bp)
	R2	P-value	R2	P-value	R2	P-value	R2	P-value	R2	P-value	R2	P-value	R2	P-value
Number of Contigs	0.005363	0.4713	0.5657	2.2e-16	0.1046	0.001031	0.7842	2.2e-16	0.5137	2.2e-16	0.7948	2.2e-16	0.5375	2.2e-16
N50 size of Contigs	0.001168	0.737	0.07932	0.00453	0.1077	0.0008582	0.1107	0.00072	0.1811	1.015e-05	0.1114	0.0006918	0.18	1.087e-05
Genome coverage	0.00123	0.7304	0.1298	0.0002314	0.08683	0.002921	0.2295	4.591e-07	0.3805	8.274e-12	0.2545	8.732e-08	0.3993	1.782e-12
SNP error rate	0.004477	0.5105	0.04819	0.0282	0.04859	0.02754	0.09175	0.002189	0.2422	1.989e-07	0.08484	0.003282	0.2224	7.34e-07
Indel error rate	0.0009116	0.7667	0.002337	0.6329	0.002265	0.6382	0.004038	0.53	0.006973	0.4088	0.003728	0.5462	0.006048	0.4419
False gene duplication rate	0.01346	0.2528	0.2951	5.227e-09	0.1004	0.001315	0.2969	4.598e-09	0.2238	6.68e-07	0.2158	1.124e-06	0.1543	5.29e-05
False gene loss rate	0.001844	0.673	0.1978	3.553e-06	0.184	8.46e-06	0.338	2.264e-10	0.3514	8.175e-11	0.3408	1.827e-10	0.3157	1.183e-09
Number of Scaffolds	0.005569	0.4629	0.3363	2.565e-10	0.05541	0.01839	0.462	7.497e-15	0.2887	8.258e-09	0.4845	9.023e-16	0.3175	1.042e-09
10XSE+10XPE,400bp	# of repeats		Repeat length		% of repeats		Repeat length(>300)		% of large repeats(>300bp)		Repeat length(>700)		% of large repeats(>700bp)
	R2	P-value	R2	P-value	R2	P-value	R2	P-value	R2	P-value	R2	P-value	R2	P-value
Number of Contigs	0.002277	0.6391	0.4762	2e-15	0.1086	0.0008121	0.6908	2.2e-16	0.5201	2.2e-16	0.7164	2.2e-16	0.5448	2.2e-16
N50 size of Contigs	0.001156	0.7383	0.05194	0.02258	0.09267	0.002075	0.09437	0.001878	0.1779	1.243e-05	0.09966	0.001377	0.1843	8.343e-06
Genome coverage	0.001351	0.7179	0.1185	0.0004542	0.08608	0.003051	0.2119	1.443e-06	0.37	1.92e-11	0.2358	3.05e-07	0.3875	4.689e-12
SNP error rate	0.006469	0.4287	0.02702	0.1022	0.03968	0.04693	0.06257	0.01207	0.2078	1.885e-06	0.06363	0.01134	0.2018	2.754e-06
Indel error rate	0.001108	0.7437	0.0006153	0.8065	0.003158	0.5787	0.001432	0.7085	0.007519	0.391	0.001119	0.7411	0.006103	0.4398
False gene duplication rate	0.01421	0.2398	0.3133	1.414e-09	0.09257	0.002087	0.324	6.457e-10	0.2222	7.405e-07	0.2426	1.936e-07	0.162	3.312e-05
False gene loss rate	0.0012	0.7336	0.1232	0.0003429	0.1413	0.0001162	0.2021	2.708e-06	0.2765	1.926e-08	0.1943	4.425e-06	0.2237	6.72e-07
Number of Scaffolds	0.00284	0.6004	0.2813	1.384e-08	0.04535	0.03341	0.4074	9.141e-13	0.2758	2.03e-08	0.4424	4.417e-14	0.3225	7.206e-10
15XSE+10XPE,400bp	# of repeats		Repeat length		% of repeats		Repeat length(>300)		% of large repeats(>300bp)		Repeat length(>700)		% of large repeats(>700bp)
	R2	P-value	R2	P-value	R2	P-value	R2	P-value	R2	P-value	R2	P-value	R2	P-value
Number of Contigs	0.001867	0.671	0.453	1.709e-14	0.09803	0.001516	0.6676	2.2e-16	0.503	2.2e-16	0.7008	2.2e-16	0.5367	2.2e-16
N50 size of Contigs	0.05077	0.02494	0.01038	0.3131	0.03661	0.05653	0.07265	0.006691	0.144	9.853e-05	0.07771	0.004978	0.15	6.85e-05
Genome coverage	0.001246	0.7287	0.1149	0.0005616	0.07209	0.006913	0.2068	2.001e-06	0.3577	5.03e-11	0.2323	3.837e-07	0.3789	9.424e-12
SNP error rate	0.004848	0.4935	0.06897	0.008298	0.06256	0.01208	0.1276	0.0002634	0.2749	2.164e-08	0.1197	0.0004227	0.2441	1.755e-07
Indel error rate	0.001219	0.7316	0.0001226	0.913	0.002425	0.6266	0.0004724	0.83	0.004745	0.4959	0.0002939	0.8656	0.003141	0.5797
False gene duplication rate	0.01445	0.2359	0.3217	7.638e-10	0.101	0.001276	0.3318	3.595e-10	0.2377	2.688e-07	0.2468	1.465e-07	0.1691	2.142e-05
False gene loss rate	0.000969	0.7597	0.1541	5.366e-05	0.08985	0.002447	0.2604	5.834e-08	0.305	2.584e-09	0.2642	4.519e-08	0.2684	3.385e-08
Number of Scaffolds	0.006115	0.4417	0.4023	1.399e-12	0.07285	0.006614	0.5596	2.2e-16	0.359	4.52e-11	0.5878	2.2e-16	0.4051	1.105e-12
20XSE+10XPE,400bp	# of repeats		Repeat length		% of repeats		Repeat length(>300)		% of large repeats(>300bp)		Repeat length(>700)		% of large repeats(>700bp)
	R2	P-value	R2	P-value	R2	P-value	R2	P-value	R2	P-value	R2	P-value	R2	P-value
Number of Contigs	0.002097	0.6527	0.448	2.696e-14	0.1021	0.001195	0.6554	2.2e-16	0.5065	2.2e-16	0.6869	2.2e-16	0.5356	2.2e-16
N50 size of Contigs	0.00159	0.6952	0.05142	0.02328	0.08562	0.003134	0.09641	0.001666	0.186	7.491e-06	0.1006	0.001301	0.1905	5.635e-06
Genome coverage	0.001308	0.7223	0.1152	0.000551	0.07146	0.007174	0.2076	1.9e-06	0.3531	7.178e-11	0.2338	3.467e-07	0.3766	1.134e-11
SNP error rate	7.729e-06	0.9782	0.2124	1.398e-06	0.06029	0.0138	0.3199	8.7e-10	0.1915	5.292e-06	0.3315	3.678e-10	0.2018	2.757e-06
Indel error rate	0.001186	0.735	1.646e-05	0.968	0.002589	0.6151	0.00016	0.9006	0.004528	0.5059	6.389e-05	0.937	0.002987	0.5892
False gene duplication rate	0.01334	0.2549	0.3492	9.627e-11	0.1044	0.00104	0.3761	1.182e-11	0.2606	5.761e-08	0.2922	6.435e-09	0.1983	3.451e-06
False gene loss rate	0.002504	0.6228	0.1163	0.000515	0.07354	0.006353	0.2011	2.892e-06	0.2581	6.842e-08	0.1938	4.569e-06	0.2069	1.99e-06
Number of Scaffolds	0.001951	0.6642	0.3125	1.495e-09	0.0555	0.0183	0.458	1.09e-14	0.3057	2.45e-09	0.4898	5.431e-16	0.3513	8.204e-11
