# Supplementary material for: A cost-effective and universal strategy for complete prokaryotic genomic sequencing proposed by computer simulation
Source: BMC Res Notes. 2012 Jan 31;5:80. doi: 10.1186/1756-0500-5-80 (PMC3296665; doi:10.1186/1756-0500-5-80)
Supplement: Additional file 4 — Table S3. Linear regression results for 100 genomes under 100 bp read length sequencing condition between the genome quality indicators and the number of repeats in the genome/the total repeat length of the genome/the percentage of the total repeat length of the genome/the total repeat length (> 300 bp) of the genome/the percentage of the total repeat length (> 300 bp) of the genome/the total repeat length (> 700 bp) of the genome/the percentage of the total repeat length (> 700 bp) of the genome. [file 1756-0500-5-80-S4.XLS]

## Sheet: 100bp read length
6XSE+10XPE,100bp	# of repeats		Repeat length		% of repeats length		Repeat length(>300)		% of large repeats length(>300bp)		Repeat length(>700)		% of large repeats length(>700bp)
	R2	P-value	R2	P-value	R2	P-value	R2	P-value	R2	P-value	R2	P-value	R2	P-value
Number of Contigs	0.02018	0.1629	0.6401	2.2e-16	0.1004	0.001392	0.8002	2.2e-16	0.455	1.949e-14	0.7609	2.2e-16	0.4505	2.908e-14
N50 size of Contigs	0.02305	0.1356	0.1439	0.0001076	0.1264	0.0003041	0.1423	0.0001186	0.202	3.053e-06	0.1327	0.0002105	0.1885	7.108e-06
Genome coverage	9.023e-05	0.9257	0.0146	0.2311	0.0002982	0.8646	0.016	0.2098	0.007981	0.3767	0.02073	0.153	0.01071	0.3056
SNP error rate	0.007056	0.4084	0.01758	0.1885	0.0355	0.06046	0.04577	0.03257	0.1986	3.374e-06	0.04575	0.03261	0.1892	6.106e-06
Indel error rate	2.952e-05	0.9574	0.0013	0.7218	0.002084	0.652	0.000321	0.8596	0.001611	0.6917	0.00105	0.749	0.0007381	0.7885
False gene duplication rate	0.001159	0.7393	0.03534	0.0624	0.08085	0.004341	0.01672	0.2021	0.09771	0.001633	0.003219	0.577	0.02549	0.1145
False gene loss rate	0.0003315	0.858	0.3697	1.954e-11	0.1582	4.177e-05	0.5535	2.2e-16	0.4617	7.758e-15	0.5413	2.2e-16	0.4307	1.243e-13
Number of Scaffolds	0.01093	0.3056	0.4048	1.476e-12	0.07622	0.005675	0.5237	2.2e-16	0.3413	2.179e-10	0.5315	2.2e-16	0.3604	5.107e-11
10XSE+10XPE,100bp	# of repeats		Repeat length		% of repeats		Repeat length(>300)		% of large repeats(>300bp)		Repeat length(>700)		% of large repeats(>700bp)
	R2	P-value	R2	P-value	R2	P-value	R2	P-value	R2	P-value	R2	P-value	R2	P-value
Number of Contigs	0.0166	0.2085	0.6695	2.2e-16	0.1417	0.0001332	0.8343	2.2e-16	0.558	2.2e-16	0.7845	2.2e-16	0.5295	2.2e-16
N50 size of Contigs	0.01611	0.2154	0.133	0.0002232	0.1341	0.0002092	0.1388	0.0001583	0.2187	1.2e-06	0.1326	0.0002285	0.2082	2.342e-06
Genome coverage	0.003017	0.5892	0.002393	0.6289	0.001191	0.7332	0.005367	0.4688	0.001306	0.7211	0.008616	0.3583	0.003024	0.5869
SNP error rate	0.003672	0.5513	0.09173	0.002192	0.07439	0.006042	0.1631	3.09e-05	0.3477	1.083e-10	0.1532	5.65e-05	0.3194	9.02e-10
Indel error rate	0.002841	0.6003	0.0001814	0.8942	0.00659	0.422	2.183e-05	0.9632	0.003354	0.5671	0.0001722	0.8969	0.001521	0.7
False gene duplication rate	8.791e-05	0.9274	0.02231	0.1421	0.06524	0.01114	0.01466	0.235	0.105	0.001133	0.004251	0.5236	0.03549	0.0632
False gene loss rate	0.0006597	0.8008	0.3549	6.246e-11	0.1372	0.0001484	0.5206	2.2e-16	0.4734	2.599e-15	0.4982	2.382e-16	0.4265	1.785e-13
Number of Scaffolds	0.006471	0.4335	0.3978	3.404e-12	0.08529	0.003524	0.5301	2.2e-16	0.3789	1.527e-11	0.5434	2.2e-16	0.3927	5.132e-12
15XSE+10XPE,100bp	# of repeats		Repeat length		% of repeats		Repeat length(>300)		% of large repeats(>300bp)		Repeat length(>700)		% of large repeats(>700bp)
	R2	P-value	R2	P-value	R2	P-value	R2	P-value	R2	P-value	R2	P-value	R2	P-value
Number of Contigs	0.01554	0.2238	0.6599	2.2e-16	0.1372	0.0001739	0.8305	2.2e-16	0.5571	2.2e-16	0.7834	2.2e-16	0.5334	2.2e-16
N50 size of Contigs	0.0152	0.2289	0.127	0.0003169	0.1294	0.0002754	0.132	0.0002361	0.2149	1.527e-06	0.1265	0.0003251	0.2027	3.295e-06
Genome coverage	0.002985	0.5912	0.002407	0.6279	0.001247	0.7272	0.005408	0.4671	0.001307	0.721	0.008706	0.3558	0.003051	0.5852
SNP error rate	0.003549	0.5581	0.0837	0.003506	0.07447	0.006016	0.1481	7.686e-05	0.3148	1.267e-09	0.1398	0.0001272	0.2863	9.778e-09
Indel error rate	0.002841	0.6003	0.0001814	0.8942	0.00659	0.422	2.184e-05	0.9632	0.003354	0.5671	0.0001722	0.8969	0.001521	0.7
False gene duplication rate	0.0002585	0.8758	0.0117	0.2891	0.05298	0.0226	0.005394	0.4723	0.08008	0.00475	0.0002089	0.8877	0.02091	0.1555
False gene loss rate	0.0001816	0.8947	0.3625	3.448e-11	0.1398	0.0001273	0.5352	2.2e-16	0.4895	5.603e-16	0.5119	2.2e-16	0.4426	4.339e-14
Number of Scaffolds	0.005341	0.4768	0.3621	5.617e-11	0.07149	0.007777	0.4839	1.875e-15	0.325	8.968e-10	0.4962	5.83e-16	0.3381	3.422e-10
20XSE+10XPE,100bp	# of repeats		Repeat length		% of repeats		Repeat length(>300)		% of large repeats(>300bp)		Repeat length(>700)		% of large repeats(>700bp)
	R2	P-value	R2	P-value	R2	P-value	R2	P-value	R2	P-value	R2	P-value	R2	P-value
Number of Contigs	0.01276	0.2731	0.653	2.2e-16	0.1322	0.0002514	0.8358	2.2e-16	0.5565	2.2e-16	0.7949	2.2e-16	0.5402	2.2e-16
N50 size of Contigs	0.00978	0.3378	0.1217	0.0004624	0.1405	0.0001555	0.135	0.0002143	0.229	7.124e-07	0.1313	0.0002654	0.2192	1.329e-06
Genome coverage	0.007172	0.4046	6.447e-05	0.9368	0.005288	0.4722	0.0005363	0.8191	0.0001572	0.9015	0.001658	0.6875	1.454e-05	0.97
SNP error rate	0.008515	0.3637	0.01851	0.1771	0.03782	0.05252	0.0503	0.02488	0.2166	1.065e-06	0.0509	0.02402	0.2069	1.988e-06
Indel error rate	0.006959	0.4117	0.003688	0.5483	0.01224	0.2732	0.001804	0.6748	0.008046	0.3748	0.0007203	0.791	0.005472	0.4645
False gene duplication rate	0.0003542	0.8556	0.01477	0.2357	0.05757	0.01792	0.003853	0.5458	0.06995	0.008848	1.176e-09	0.9997	0.01513	0.23
False gene loss rate	0.0002472	0.8772	0.3784	9.784e-12	0.134	0.0001804	0.5656	2.2e-16	0.4847	8.87e-16	0.55	2.2e-16	0.4492	2.404e-14
Number of Scaffolds	0.006983	0.4183	0.3789	1.956e-11	0.07443	0.00686	0.5065	3.069e-16	0.344	2.738e-10	0.5205	2.2e-16	0.3644	5.964e-11
