# Supplementary material for: A cost-effective and universal strategy for complete prokaryotic genomic sequencing proposed by computer simulation
Source: BMC Res Notes. 2012 Jan 31;5:80. doi: 10.1186/1756-0500-5-80 (PMC3296665; doi:10.1186/1756-0500-5-80)
Supplement: Additional file 5 — Table S4. Linear regression results for 100 genomes under 200 bp read length sequencing condition between the genome quality indicators and the number of repeats in the genome/the total repeat length of the genome/the percentage of the total repeat length of the genome/the total repeat length (> 300 bp) of the genome/the percentage of the total repeat length (> 300 bp) of the genome/the total repeat length (> 700 bp) of the genome/the percentage of the total repeat length (> 700 bp) of the genome. [file 1756-0500-5-80-S5.XLS]

## Sheet: 200bp read length
6XSE+10XPE,200bp	# of repeats		Repeat length		% of repeats length		Repeat length(>300)		% of large repeats length(>300bp)		Repeat length(>700)		% of large repeats length(>700bp)
	R2	P-value	R2	P-value	R2	P-value	R2	P-value	R2	P-value	R2	P-value	R2	P-value
Number of Contigs	0.008118	0.3751	0.6102	2.2e-16	0.0974	0.001572	0.8101	2.2e-16	0.4852	8.491e-16	0.7933	2.2e-16	0.4946	3.398e-16
N50 size of Contigs	0.0002552	0.8753	0.09371	0.001952	0.09676	0.001633	0.138	0.0001416	0.2082	1.828e-06	0.1365	0.0001551	0.2071	1.97e-06
Genome coverage	0.0001715	0.8976	0.216	1.112e-06	0.1312	0.0002125	0.3506	8.673e-11	0.5448	2.2e-16	0.3738	1.412e-11	0.5518	2.2e-16
SNP error rate	0.0007218	0.7918	0.2333	3.58e-07	0.04875	0.02728	0.3627	3.395e-11	0.2381	2.618e-07	0.356	5.739e-11	0.2431	1.871e-07
Indel error rate	0.0007486	0.788	0.001352	0.7165	0.002877	0.5961	0.002366	0.6308	0.006751	0.4164	0.002075	0.6527	0.005684	0.456
False gene duplication rate	0.006527	0.4267	0.192	5.126e-06	0.1319	0.0002037	0.1721	1.771e-05	0.2403	2.25e-07	0.1108	0.0007146	0.1326	0.0001956
False gene loss rate	0.0003674	0.8506	0.307	2.225e-09	0.1036	0.001094	0.4794	1.482e-15	0.4087	8.137e-13	0.4695	3.735e-15	0.3754	1.243e-11
Number of Scaffolds	0.00254	0.6203	0.3204	8.366e-10	0.05683	0.01692	0.4575	1.139e-14	0.2888	8.168e-09	0.4824	1.106e-15	0.3204	8.37e-10
10XSE+10XPE,200bp	# of repeats		Repeat length		% of repeats		Repeat length(>300)		% of large repeats(>300bp)		Repeat length(>700)		% of large repeats(>700bp)
	R2	P-value	R2	P-value	R2	P-value	R2	P-value	R2	P-value	R2	P-value	R2	P-value
Number of Contigs	0.008513	0.3637	0.6129	2.2e-16	0.1212	0.0003868	0.8182	2.2e-16	0.5435	2.2e-16	0.7978	2.2e-16	0.5461	2.2e-16
N50 size of Contigs	0.0006749	0.7985	0.07904	0.004604	0.1104	0.0007318	0.1318	0.0002057	0.229	4.755e-07	0.1277	0.0002621	0.2181	9.705e-07
Genome coverage	0.0007304	0.7906	0.1604	3.636e-05	0.09542	0.001766	0.2701	2.999e-08	0.426	1.876e-13	0.2912	6.91e-09	0.4371	7.076e-14
SNP error rate	0.006183	0.4392	0.09554	0.001754	0.0543	0.01964	0.1796	1.117e-05	0.2934	5.895e-09	0.1765	1.355e-05	0.2837	1.174e-08
Indel error rate	0.00142	0.7112	0.0003238	0.859	0.001932	0.6641	0.001057	0.7482	0.004865	0.4904	0.0008943	0.7677	0.004179	0.5228
False gene duplication rate	0.0008691	0.772	0.1811	1.015e-05	0.1101	0.000744	0.2216	7.715e-07	0.2734	2.394e-08	0.1928	4.864e-06	0.2079	1.866e-06
False gene loss rate	0.0006098	0.8083	0.2674	3.627e-08	0.1007	0.001295	0.4243	2.156e-13	0.4003	1.65e-12	0.4105	6.996e-13	0.3584	4.739e-11
Number of Scaffolds	0.005151	0.4802	0.3165	1.115e-09	0.06176	0.01266	0.4378	6.65e-14	0.2806	1.455e-08	0.4672	4.652e-15	0.3146	1.286e-09
15XSE+10XPE,200bp	# of repeats		Repeat length		% of repeats		Repeat length(>300)		% of large repeats(>300bp)		Repeat length(>700)		% of large repeats(>700bp)
	R2	P-value	R2	P-value	R2	P-value	R2	P-value	R2	P-value	R2	P-value	R2	P-value
Number of Contigs	0.007406	0.397	0.607	2.2e-16	0.1316	0.0002075	0.8113	2.2e-16	0.5641	2.2e-16	0.7888	2.2e-16	0.5579	2.2e-16
N50 size of Contigs	9.222e-05	0.9248	0.07834	0.004797	0.1101	0.0007442	0.1246	0.0003148	0.225	6.178e-07	0.1253	0.0003028	0.2228	7.145e-07
Genome coverage	0.000935	0.7638	0.1544	5.27e-05	0.09175	0.002189	0.2622	5.181e-08	0.4187	3.511e-13	0.2823	1.287e-08	0.4269	1.73e-13
SNP error rate	0.007198	0.4037	0.02513	0.1152	0.04057	0.04448	0.05931	0.01463	0.2051	2.229e-06	0.05886	0.01502	0.1936	4.628e-06
Indel error rate	0.001112	0.7432	0.00018	0.8946	0.001751	0.6794	0.0006896	0.7954	0.004042	0.5297	0.0005624	0.8148	0.003249	0.5732
False gene duplication rate	0.008308	0.3696	0.2483	1.323e-07	0.1363	0.0001567	0.2545	8.696e-08	0.2993	3.889e-09	0.1973	3.668e-06	0.2086	1.788e-06
False gene loss rate	0.001846	0.6729	0.2106	1.571e-06	0.09107	0.002278	0.3466	1.178e-10	0.3346	2.933e-10	0.3385	2.179e-10	0.2895	7.8e-09
Number of Scaffolds	0.003573	0.5567	0.3054	2.505e-09	0.06735	0.009121	0.4265	1.79e-13	0.3098	1.817e-09	0.4439	3.891e-14	0.3293	4.35e-10
20XSE+10XPE,200bp	# of repeats		Repeat length		% of repeats		Repeat length(>300)		% of large repeats(>300bp)		Repeat length(>700)		% of large repeats(>700bp)
	R2	P-value	R2	P-value	R2	P-value	R2	P-value	R2	P-value	R2	P-value	R2	P-value
Number of Contigs	0.006839	0.4158	0.6006	2.2e-16	0.135	0.0001693	0.8021	2.2e-16	0.5667	2.2e-16	0.7777	2.2e-16	0.5551	2.2e-16
N50 size of Contigs	0.001847	0.6728	0.06832	0.008622	0.1135	0.000611	0.121	0.0003909	0.2277	5.171e-07	0.121	0.0003914	0.2203	8.372e-07
Genome coverage	0.000882	0.7704	0.1508	6.56e-05	0.09984	0.001362	0.2549	8.476e-08	0.4187	3.502e-13	0.274	2.293e-08	0.4231	2.401e-13
SNP error rate	0.005492	0.466	0.04659	0.03101	0.04553	0.03304	0.09384	0.001937	0.2354	3.132e-07	0.09084	0.00231	0.222	7.521e-07
Indel error rate	0.00111	0.7434	0.001004	0.7543	0.004776	0.4945	0.002142	0.6475	0.006459	0.4267	0.001871	0.6691	0.005378	0.4684
False gene duplication rate	0.009657	0.3332	0.2206	8.24e-07	0.1407	0.0001204	0.2043	2.353e-06	0.2711	2.813e-08	0.1428	0.0001061	0.1649	2.774e-05
False gene loss rate	0.0009061	0.7674	0.2564	7.643e-08	0.1618	3.338e-05	0.407	9.441e-13	0.4121	6.157e-13	0.3926	3.099e-12	0.3571	5.272e-11
Number of Scaffolds	0.002995	0.5906	0.2921	6.461e-09	0.05843	0.0154	0.4161	4.355e-13	0.2858	1.011e-08	0.4471	2.907e-14	0.3208	8.147e-10
