# Supplementary material for: A cost-effective and universal strategy for complete prokaryotic genomic sequencing proposed by computer simulation
Source: BMC Res Notes. 2012 Jan 31;5:80. doi: 10.1186/1756-0500-5-80 (PMC3296665; doi:10.1186/1756-0500-5-80)
Supplement: Additional file 6 — Table S5. Comparison of the genome quality indicators between real data and simulated data under 6×SE + 10×PE and 10×SE + 10×PE sequencing strategies. [file 1756-0500-5-80-S6.XLS]

## Sheet: AC_000091
ST	6xSE+10xPE(real)	10xSE+10xPE(real)	6xSE+10xPE(simulation)	10xSE+10xPE(simulation)
GCE, %	98.3036	98.2101	98.2373	98.3097
CN	91	84	90	78
Contig N50 size, bp	123335	123339	122801	123334
SBE, %	0.00240928	0.00162272	0.00313257	0.00194922
IDR %	8.761e-05	0.000109643	8.76243e-05	2.19013e-05
FDT %	0.291424	0.333056	0.333056	0.499584
FLT, %	0.499584	0.145712	0.166528	0.145712
SN	5	5	5	6
ST:Sequencing Strategy
SE:single end reads
PE:paired end reads
GCE:Genome Coverage Rate
SBE:Single Base Error Rate
IDR:Indel Error Rate
FLT:False Gene Duplication Rate
FDT:False Gene Loss Rate
CN:Contig Number
NB:Contig N50 Size(bp)
SN:Scaffold number
